# Supplementary material for: Extraction, purification, and activity of protease from the leaves of Moringa oleifera
Source: F1000Res. 2018 Jul 30;7:1151. [Version 1] doi: 10.12688/f1000research.15642.1 (PMC6171725; doi:10.12688/f1000research.15642.1)
Supplement: Enzyme kinetics data — Zip file containing underlying data of all enzyme activity assays with raw gel images [file f1000research-7-17067-s0000.tgz]

Archive with 1 entries (1 files):
- 414bf501-2476-492b-b1b1-ba0a14af6c26_compare_-_JB.docx
